# Supplementary material for: Discovery of Hyrtinadine A and Its Derivatives as Novel Antiviral and Anti-Phytopathogenic-Fungus Agents
Source: Molecules. 2022 Dec 2;27(23):8439. doi: 10.3390/molecules27238439 (PMC9738573; doi:10.3390/molecules27238439)
Supplement: Supplementary file 1 [file molecules-27-08439-s001.zip]

Archive with 1 entries (1 files):
- molecules-2052695-supplementary.pdf
